# Supplementary material for: Influence of Urethra Sparing on Tumor Control Probability and Normal Tissue Complication Probability in Focal Dose Escalated Hypofractionated Radiotherapy: A Planning Study Based on Histopathology Reference
Source: Front Oncol. 2021 May 14;11:652678. doi: 10.3389/fonc.2021.652678 (PMC8160377; doi:10.3389/fonc.2021.652678)
Supplement: Supplementary file 1 [file DataSheet_1.zip]

Archive with 2 entries (2 files):
- Material 1.DOCX
- Material 2.DOCX
